# Supplementary material for: Retinopathy as an initial sign of hereditary immunological diseases: report of six families and challenges in eye clinic
Source: Front Immunol. 2023 Aug 28;14:1239886. doi: 10.3389/fimmu.2023.1239886 (PMC10498122; doi:10.3389/fimmu.2023.1239886)
Supplement: Supplementary file 1 [file Table_1.xlsx]

## Sheet: Sheet1
Supplementary Table 1. The overview of the 20 HID-related genes included in our study.
Gene name	OMIM	Location	Phenotype	Retinal changes	Reference
AIRE	607358	21q22.3	Autoimmune polyendocrinopathy syndrome , type I	Degenerative	(Bourgault et al., 2015)
ALPK1	607347	4q25	ROSAH syndrome	Degenerative	(Kozycki et al., 2022)
CAPN5	602537	11q13.5	Neovascular inflammatory vitreoretinopathy	Inflammatory	(Mahajan et al., 2012)
CBL	165360	11q23.3	Noonan syndrome-like disorder	Degenerative	(Fardeau et al., 2022)
CECR1	607575	22q11.1	Deficiency of adenosine deaminase 2	Vascular	(Liu et al., 2019)
IGFBP7	602867	4q12	Familial Retinal Arterial Macroaneurysms	Vascular	(Alkuraya et al., 2020)
LAMB2	150325	3p21.31	Pierson syndrome	Degenerative	(Arima et al., 2018)
LRRC32	137207	11q13.5	Cleft palate, proliferative retinopathy, and developmental delay	Proliferative	((Hexner-Erlichman et al., 2022)
MEFV	608107	16p13.3	Familial Mediterranean fever	Vascular	(Satoh et al., 2010)
MSN	309845	Xq12	X-linked primary immunodeficiency (Immunodeficiency 50)	Inflammatory	(Lagresle-Peyrou et al., 2016)
MTHFD1	172460	14q23.3	Combined immunodeficiency and megaloblastic anemia	Degenerative	(Burda et al., 2015)
MVK	251170	12q24.11	Hyper-IgD syndrome	Degenerative	(Elhani et al., 2022)
NLRC4	606831	2p22.3	Familial cold autoinflammatory syndrome 4	Inflammatory	(Li et al., 2021)
NLRP1	606636	17p13.2	Autoinflammation with arthritis and dyskeratosis	Inflammatory	(Li et al., 2021)
NLRP3	606416	1q44	Familial cold inflammatory syndrome 1	Inflammatory	(Li et al., 2021)
NOD2	605956	16q12.1	Blau syndrome	Vascular	(Zhong et al., 2022)
TNFAIP3	191163	6q23.3	Autoinflammatory syndrome, familial, Behcet-like 1	Vascular	(Zhou et al., 2016)
TNFRSF1A	191190	12p13.31	Periodic fever, familial	Inflammatory	(Li et al., 2021)
TNFSF5	300386	Xq26.3	Immunodeficiency, X-linked, with hyper-IgM	Degenerative	(Schuster et al., 2005)
TYK2	176941	19p13.2	Immunodeficiency 35	Inflammatory	(Li et al., 2021)
