# Supplementary material for: Retinopathy as an initial sign of hereditary immunological diseases: report of six families and challenges in eye clinic
Source: Front Immunol. 2023 Aug 28;14:1239886. doi: 10.3389/fimmu.2023.1239886 (PMC10498122; doi:10.3389/fimmu.2023.1239886)
Supplement: Supplementary file 2 [file Table_2.xlsx]

## Sheet: Sheet1
Supplementary Table 1. Detail of the seven pathogenic variants of four hereditary immunological disorders-related genes identified in this study.
									ACMG/AMP								gnomAD
No.	Gene	Chr	Position	NM.	Change	annotation	status	Count	Evidence	Rank	REVEL	CADD	SIFT	PROVEAN	Polyphen2	HGMD	AC	AN	AF
1	AIRE	21	45709656	NM_000383.2	c.769C>T	p.(R257*)	hom	1	PVS1, PM4, PP4	P	/	/	/	/	/	DM	218	279538	0.000779858
2	CBL	11	119149002	NM_005188.4	c.1222T>C	p.(W408R)	het	1	PS1, PM1, PP2, PP3, PP4	P	0.968	29	D	D	D	DM	1	251396	3.97779e-06
3	LAMB2	3	49169090	NM_002292.4	c.526C>T	p.(R176*)	com het	1	PVS1, PS4, PM2, PM3, PM4, PP1, PP4	P	/	/	/	/	/	/	/	/	/
4	LAMB2	3	49162705	NM_002292.4	c.2700_2701del	p.(G902*)	com het	1	PVS1, PM3, PM4, PP1, PP4	P	/	/	/	/	/	/	5	251286	1.98976e-05
5	MSN	X	64959669	NM_002444.3	c.1648C>T	p.(R550*)	hemi	1	PVS1, PS4, PM2, PM4, PP1, PP4	P	/	/	/	/	/	/	/	/	/
6	MSN	X	64957195	NM_002444.3	c.1246C>T	p.(Q416*)	hemi	1	PVS1, PS4, PM2, PM4, PP4	P	/	/	/	/	/	/	/	/	/
7	MSN	X	64955255	NM_002444.3	c.922C>T	p.(Q308*)	hemi	1	PVS1, PS4, PM2, PM4, PP4	P	/	/	/	/	/	/	/	/	/
Abbreviations: D = damaging; DM = damaging mutation; AC = allele count; AN = allele number; AF = allele frequency.
